# Supplementary material for: “We’re all learning together”: exploring peer educator engagement in Recovery Colleges through a participatory research approach
Source: Front Psychiatry. 2025 Jul 7;16:1601408. doi: 10.3389/fpsyt.2025.1601408 (PMC12277248; doi:10.3389/fpsyt.2025.1601408)
Supplement: Supplementary file 1 [file DataSheet1.zip]

Archive with 2 entries (2 files):
- Project Survey Questions.docx
- Project Interview Guide.docx
